# Supplementary material for: Changes in glucagon‐like peptide 1 and 2 levels in people with obesity after a diet‐induced weight‐loss intervention are related to a specific microbiota signature: A prospective cohort study
Source: Clin Transl Med. 2021 Nov 6;11(11):e575. doi: 10.1002/ctm2.575 (PMC8571947; doi:10.1002/ctm2.575)
Supplement: Supplementary file 3 — TableS2 [file CTM2-11-e575-s001.xlsx]

## Sheet: Hoja2
	Gene	bactNOGDescription	COG Functional Category	Category Description	MainCategory	logFC	pval	adj.pval
	ENOG4105E2V	Glycosyltransferase 36	G	Carbohydrate transport and metabolism	METABOLISM	0.269	0	0
	ENOG4105E4U	Lysm domain	M	Cell wall/membrane/envelope biogenesis	CELLULAR PROCESSES AND SIGNALING	0.214	0	0
	ENOG4106MU9	TonB-linked outer membrane protein; SusC RagA family	M	Cell wall/membrane/envelope biogenesis	CELLULAR PROCESSES AND SIGNALING	-0.204	0	0
	ENOG41067RE	Hnh endonuclease	V	Defense mechanisms	CELLULAR PROCESSES AND SIGNALING	-0.247	0	0
	ENOG4105FFF	abc transporter permease protein	V	Defense mechanisms	CELLULAR PROCESSES AND SIGNALING	0.249	0	0
	ENOG4105CEF	Initiates the rapid degradation of small; acid-soluble proteins during spore germination (By similarity)	O	Posttranslational modification; protein turnover; chaperones	CELLULAR PROCESSES AND SIGNALING	0.207	0	0
	ENOG4105E9G	peptidase S8 and S53; subtilisin; kexin; sedolisin	O	Posttranslational modification; protein turnover; chaperones	CELLULAR PROCESSES AND SIGNALING	0.234	0	0
	ENOG410654N	receiver	T	Signal transduction mechanisms	CELLULAR PROCESSES AND SIGNALING	0.213	0	0
	ENOG4105D0X	Efflux ABC transporter; permease protein	V	Defense mechanisms	CELLULAR PROCESSES AND SIGNALING	0.202	0	0.001
	ENOG4105NZW	CHC2 zinc finger domain protein	L	Replication; recombination and repair	INFORMATION STORAGE AND PROCESSING	0.193	0	0.001
	ENOG4106TW0	Site-specific recombinase	L	Replication; recombination and repair	INFORMATION STORAGE AND PROCESSING	0.196	0	0.001
	ENOG4105EP4	Histidine kinase	T	Signal transduction mechanisms	CELLULAR PROCESSES AND SIGNALING	0.203	0	0.001
	ENOG4105CNA	YD repeat protein	M	Cell wall/membrane/envelope biogenesis	CELLULAR PROCESSES AND SIGNALING	0.189	0	0.002
	ENOG4105E1Q	flagellar hook-associated protein	N	Cell motility	CELLULAR PROCESSES AND SIGNALING	0.187	0	0.003
	ENOG4105DXK	ABC transporter permease protein	V	Defense mechanisms	CELLULAR PROCESSES AND SIGNALING	0.188	0	0.003
	ENOG4105YNR	glycerophosphoryl diester phosphodiesterase	C	Energy production and conversion	METABOLISM	0.185	0	0.003
	ENOG4105HYI	Inherit from COG	U|W	Intracellular trafficking; secretion; and vesicular transport|Extracellular structures	CELLULAR PROCESSES AND SIGNALING|CELLULAR PROCESSES AND SIGNALING	-0.279	0	0.003
	ENOG4105PD3	Transposase (IS4 family	L	Replication; recombination and repair	INFORMATION STORAGE AND PROCESSING	0.187	0	0.003
	ENOG4105F9F	transposase	L	Replication; recombination and repair	INFORMATION STORAGE AND PROCESSING	-0.186	0	0.003
	ENOG4106KGV	TonB dependent receptor	M	Cell wall/membrane/envelope biogenesis	CELLULAR PROCESSES AND SIGNALING	-0.18	0	0.005
	ENOG4106PUV	Secretin and TonB N terminus short domain	P	Inorganic ion transport and metabolism	METABOLISM	-0.18	0	0.005
	ENOG4106KHU	Zeta toxin	O	Posttranslational modification; protein turnover; chaperones	CELLULAR PROCESSES AND SIGNALING	0.179	0	0.005
	ENOG4106EA7	Endonuclease VII	L	Replication; recombination and repair	INFORMATION STORAGE AND PROCESSING	-0.22	0	0.005
	ENOG4105D70	Integrase catalytic subunit	L	Replication; recombination and repair	INFORMATION STORAGE AND PROCESSING	0.178	0	0.006
	ENOG4105EQD	regulatoR	T	Signal transduction mechanisms	CELLULAR PROCESSES AND SIGNALING	0.176	0	0.007
	ENOG4105DAN	ATP-dependent protease	O	Posttranslational modification; protein turnover; chaperones	CELLULAR PROCESSES AND SIGNALING	0.173	0	0.009
	ENOG4105C3H	Acts as a processive; ATP-dependent zinc metallopeptidase for both cytoplasmic and membrane proteins. Plays a role in the quality control of integral membrane proteins (By similarity)	O	Posttranslational modification; protein turnover; chaperones	CELLULAR PROCESSES AND SIGNALING	0.173	0	0.009
	ENOG4105BZ1	(ABC) transporter	V	Defense mechanisms	CELLULAR PROCESSES AND SIGNALING	0.172	0	0.01
	ENOG4105D7V	transposase	L	Replication; recombination and repair	INFORMATION STORAGE AND PROCESSING	0.172	0	0.01
	ENOG4105CG6	trap dicarboxylate transporter dctm subunit	G	Carbohydrate transport and metabolism	METABOLISM	0.165	0	0.016
	ENOG4105MKX	n-acetylmuramoyl-l-alanine amidase	M	Cell wall/membrane/envelope biogenesis	CELLULAR PROCESSES AND SIGNALING	-0.165	0	0.016
	ENOG4105C2J	ABC transporter	P	Inorganic ion transport and metabolism	METABOLISM	0.165	0	0.016
	ENOG4105DJR	solute-binding protein	G	Carbohydrate transport and metabolism	METABOLISM	0.163	0	0.018
	ENOG4105C52	Atpase; p-type (Transporting); had superfamily; subfamily ic	P	Inorganic ion transport and metabolism	METABOLISM	0.162	0	0.018
	ENOG4105F8B	mobA MobL family protein	L	Replication; recombination and repair	INFORMATION STORAGE AND PROCESSING	0.162	0	0.018
	ENOG4105KD4	RNA Polymerase	K	Transcription	INFORMATION STORAGE AND PROCESSING	0.163	0	0.018
	ENOG4105DW3	Response regulator receiver modulated metal dependent phosphohydrolase	T	Signal transduction mechanisms	CELLULAR PROCESSES AND SIGNALING	0.161	0	0.019
	ENOG4105CHT	Allows the formation of correctly charged Asn-tRNA(Asn) or Gln-tRNA(Gln)	J	Translation; ribosomal structure and biogenesis	INFORMATION STORAGE AND PROCESSING	0.161	0	0.02
	ENOG4105DAP	Nicotinate phosphoribosyltransferase	H	Coenzyme transport and metabolism	METABOLISM	0.159	0	0.022
	ENOG4105D2X	ABC transporter substrate-binding protein	P	Inorganic ion transport and metabolism	METABOLISM	0.159	0	0.022
	ENOG4105U4D	IS66 Orf2 family protein	L	Replication; recombination and repair	INFORMATION STORAGE AND PROCESSING	0.162	0	0.023
	ENOG4105CF8	branched-chain amino acid ABC transporter; permease	E	Amino acid transport and metabolism	METABOLISM	0.158	0	0.024
	ENOG4105P82	reverse transcriptase	L	Replication; recombination and repair	INFORMATION STORAGE AND PROCESSING	-0.157	0	0.028
	ENOG4105E1T	DNA ligase	L	Replication; recombination and repair	INFORMATION STORAGE AND PROCESSING	-0.221	0	0.03
	ENOG4105C9W	Required for a late step of 50S ribosomal subunit assembly. Has GTPase activity (By similarity)	K	Transcription	INFORMATION STORAGE AND PROCESSING	0.155	0	0.031
	ENOG410693T	Transcriptional regulator	K	Transcription	INFORMATION STORAGE AND PROCESSING	-0.363	0	0.031
	ENOG41069YH	Transposase	L	Replication; recombination and repair	INFORMATION STORAGE AND PROCESSING	-0.153	0	0.035
	ENOG4106PRR	Phage integrase family	L	Replication; recombination and repair	INFORMATION STORAGE AND PROCESSING	-0.168	0	0.041
	ENOG4105FEG	PALM domain HD hydrolase domain and	L	Replication; recombination and repair	INFORMATION STORAGE AND PROCESSING	0.15	0	0.044
	ENOG4105SBI	RNA Polymerase	K	Transcription	INFORMATION STORAGE AND PROCESSING	-0.225	0	0.044
	ENOG41067QW	Transcriptional regulator	K	Transcription	INFORMATION STORAGE AND PROCESSING	-0.149	0	0.045
	ENOG4105UFP	transposase	L	Replication; recombination and repair	INFORMATION STORAGE AND PROCESSING	-0.149	0	0.047
	ENOG41063NN	transcription-repair coupling factor	K|L	Transcription|Replication; recombination and repair	INFORMATION STORAGE AND PROCESSING|INFORMATION STORAGE AND PROCESSING	0.148	0	0.048
